# Supplementary material for: Pleiotropic effects of red and purple pericarp genes on seed coating patterns, flavonoids, dormancy, and germination in rice
Source: G3 (Bethesda). 2025 Jul 18;15(9):jkaf158. doi: 10.1093/g3journal/jkaf158 (PMC12405871; doi:10.1093/g3journal/jkaf158)
Supplement: jkaf158_Supplementary_Data [file jkaf158_supplementary_data.zip › Supplemental_Tables_G3-2025-406002.xlsx]

## Sheet: Table S1
Table S1. List of genes identified by genetic analysis for red or purple pericarp color traits in rice
Trait	Regulatory gene			Structure gene
	Namea	Locusb	Productc	Namea	Locusb	Productc
Red	Rc	Os07g11020	bHLH TF	Rd	Os01g44260	DFR
Purple	Pb, OsB1-OsB2 or Kala4	Os04g47059 (OsB2)	bHLH TF	Pp or Kala1	Os01g44260	DFR
aThe names used in Hsieh and Chang (1964), Wang and Shu (2007) or Maeda et al., (2014).
bPredicted based on the Nipponbare reference genome sequence (Kawahara et al. 2013).
cbasic helix-loop-helix family transcription factor (bHLH TF) or DIHYDROFLAVONOL-4-REDUCTASE (Sweeney et al., 2006; Furukawa et al., 2007; Oikawa et al., 2015).

## Sheet: Table S2
Table S2. List of PCR primers used for this research
Name	Forward primer (5'-3')	Reverse pimer (5'-3')	Length (bp)	Locus ID
(Cloning of genomic DNA fragments of OsB1 or OsB2)
OsB1_fraq1	gttaccatacgcacccttgg	catgcatgacacgccttaat	583	Os04g47080
OsB1_frag2	gcagcagatgaggcaaactg	ccattgtgtgagcaacgtga	333
OsB2_frag1	aatagacgcgctctttgcat	ttcaccactggcaatgtctc	438	Os04g47059
OsB2_frag2	gtgtagggcagatcaacgga	gctcccgtattacgtaggacac	408
(Marker genotyping to delimit the Pb-containing introgression fragment on chromosome 4)
RM273	gtttcctacctgatcgcgac	gaagccgtcgtgaagttacc	202	Os04g40460
RM252	ttcgctgacgtgataggttg	atgacttgatcccgagaacg	196	Os04g42850
RM3288	aatctggaggcactgtcac	ctcgtaccgtcaaaagacc	210
PSM785	ctgcagactgagcgtttgtc	gcctgctgccagtctcttac	154	Os04g47080
RM5320	cctgagctgtacaagcaaac	cagattcttgggagaaatcc	138	Os04g47170
RM470	agaacccgttctacgtcacg	tcctcatcggcttcttcttc	83	Os04g47640
RM303	gcatggccaaatattaaagg	ggttggaaatagaagttcggt	161
PSM361	tcccctgtacctatctgtccc	gaagcacttgatggctgaac	206
RM280	tgtgtcttgagcagccagg	acacgatccactttgcgc	171
(Marker genotyping to delimit the Rc-containing introgression fragment on chromosome 7)
RM51	tctcgattcaatgtcctcgg	ctacgtcatcatcgtcttccc	130 bp	Os07g01380
PSM139	cgaatatggccgacgagt	aagccaagcggtgttgatta	223 bp	Os07g02060
PSM142	ttttcagatttcggtgaccc	tttcgggagggattatgacc	170 bp
PSM145	accgcagaagtgtcttgctt	tgtgcctaaaatcacatggc	240 bp	Os07g09000
RM6728	gaaatctggaattttcccta	gggtatgtgtcgctatttta	144 bp
RID12	tacaggggagcagaaacacc	aaaggtaccaaagatcgcagaa	152 bp	Os07g11020
PSM707	caggcaccacacagagaatg	ggttggcactgaaatcacct	142 bp	Os07g11020
PSM146	tgaccacatcgtgcttcttc	agagggtgttcaacgagtgg	222 bp	Os07g12100
RM3583	tacaatttggcgacctcctc	ggatgccatgtcatcatctg	131 bp
RM214	aagaacagctgacttcacaa	ctgatgatagaaacctcttctc	149 bp	Os07g22700
RM11	atagcgggcgaggcttag	tctcctcttcccccgatc	126 bp	Os07g32390
(Transcript abundance assessment by qRT-PCR)
1) Regulatory genes for flavonoid biosynthesis
Rc	cacccactgtactcatcagcat	caagagtgacaaggctcatctg	402	Os07g11020
OsB1	agctttccggagagcttctg	caaggaggttctcctcgagctg	204	Os04g47080
OsB2	gtcgcctagctcgtcttctcc	ggcgtgcttgagctgggaacc	265	Os04g47059
OsWD40	aaaggcccatggtgtgttga	gatatggctaccccggaacc	103	Os01g28680
2) Structure genes ecoding enzymes for flavonoid biosynthesis
OsCHS	ctggtacatcatgaggcggttc	gtacatgcacctgacggaggag	280 bp	Os11g32650
OsCHI	ggggtggtaggaaagtggaa	agccattgtcactgcttgct	250 bp	Os11g02440
OsF3H	ggacttcaccgggtacgagaag	agggtggcgtacaaccagttc	333 bp	Os04g56700
OsF3'H	atcaaggagacgtttcggcttc	tggcagtcatcagtgtgaccat	313 bp	Os10g17260
OsDFR	gcccactactcgatcctgaa	cagcgtgtacctgaacctga	276 bp	Os01g44260
OsLAR	gcgtcagtgaagcgactatgct	gtgccgtacaccttcatctgct	367 bp	Os03g15360
OsANR	agcctgggcgtacagtgtgt	aggggcttcaggacttcgag	201 bp	Os04g53850
OsANS1	tgtatgacgccccactcctc	tgacggatgtggagctgaga	253 bp	Os01g27490
OsANS2	gcgaccagaggacgaacg	gattatctcgacgaacttgg	233 bp	Os06g09240
OsUGT	catcagccagcagcaaacgac	gtggtggtggagtgcgtgctgc	338 bp	Os08g06100
3) Reference gene
Actin	caacacccctgctatgtacg	atcaccagagtccaacacaa	91	Os03g50885

## Sheet: Table S3
Table S3. Summary of genetic component effects of the Rc and Pb loci on flavonoid contents in 5- or 40-d caryopses from the four ILs.
Flavonoida	Parameterb	µ	a1	a2	ia1a2	t	Ita1	Ita2	Total
CA	Estimate (ug/g)	2988.22	2978.78	-	-	2155.33	2036	-
	Probability	<.0001	<.0001	-	-	<.0001	<.0001	-
	R2 (%)	-	86.4	-	-	6.2	5.6	-	98.2
EC	Estimate (ug/g)	57.9583	57.9583	-	-	51.1667	51.1667	-
	Probability	<.0001	<.0001	-	-	<.0001	<.0001	-
	R2 (%)	-	81.4	-	-	7.6	7.6	-	96.6
PB3	Estimate (ug/g)	956.917	956.917	-	-	576.75	576.75	-
	Probability	<.0001	<.0001	-	-	<.0001	<.0001	-
	R2 (%)	-	88.3	-	-	4.7	4.7	-	97.7
PB2	Estimate (ug/g)	126.667	126.667	-	-	139.583	139.583	-
	Probability	<.0001	<.0001	-	-	<.0001	<.0001	-
	R2 (%)	-	77.4	-	-	9.7	9.8	-	96.9
AC	Estimate (ug/g)	613.875	-	613.875	-551.625	1010.29	-	1010.29
	Probability	<.0001	-	<.0001	<.0001	<.0001	-	<.0001
	R2 (%)		-	9.01	3.79	12.2	-	63.06	88.1
a Detected favonoids are anthocyanins (AC), catechins (CA), epicatechins (EC) and procyanidins B2-/B3-types (PB2/B3).
b Eq. 3 was used to partition phenotypic variations into the model mean (u), additive effects of the Rc (a1) or Pb (a2) locus and their epistasis (ia1a2), main effect of the seed development times (t), and the interactional components Ita1, Ita2 and Ita1a2. R2 is the proportion of the variance explained by the component effect. A dash (-) indicates that the component was not applicable or not sig…

## Sheet: Table S4
Table S4. Summary of statistics for additive (a) and epistatic (i) effects of the Rc (a1) and Pb (a2) loci for water content of germinating seeds at a series of time points
Time (h)	Parameter	u	a1	a2	ia1a2	Total
6	Est. (%)	15.85	-	-0.75	-0.55
	Prob.	<.0001	-	<.0001	0.0015
	R2 (%)	-	-	45.82	24.64	70.5
8	Est. (%)	17.55	-	-1.05	-
	Prob.	<.0001	-	<.0001	-
	R2 (%)	-	-	71.24	-	71.2
10	Est. (%)	19.4	-	-1.4	-0.6
	Prob.	<.0001	-	<.0001	0.0059
	R2 (%)	-	-	66.67	12.24	78.9
12	Est. (%)	21	-	-1.3	-0.4
	Prob.	<.0001	-	<.0001	0.025
	R2 (%)	-	-	73.48	6.96	73.3
16	Est. (%)	24.05	-	-1.25	-
	Prob.	<.0001	-	<.0001	-
	R2 (%)	-	-	66.56	-	66.6
20	Est. (%)	26.3	-	-1.4	-
	Prob.	<.0001	-	<.0001	-
	R2 (%)	-	-	75.1	-	75.1
24	Est. (%)	28	-	-1.8	-
	Prob.	<.0001	-	<.0001	-
	R2 (%)	-	-	81	-	81
28	Est. (%)	30.85	-0.65	-1.45	-
	Prob.	<.0001	0.0053	<.0001	-
	R2 (%)	-	13.09	65.14	-	78.2
32	Est. (%)	33.5	-0.4	-1.1	-
	Prob.	<.0001	0.0293	<.0001	-
	R2 (%)	-	8.65	65.41	-	74.1
36	Est. (%)	35.1	-0.5	-0.8	-
	Prob.	<.0001	0.0046	<.0001	-
	R2 (%)	-	19.38	49.61	-	68.9
40	Est. (%)	37	-0.4	-	-
	Prob.	<.0001	0.033	-	-
	R2 (%)	-	22.8	-	-	22.8
44	Est. (%)	38.4	-0.6	-	-
	Prob.	<.0001	0.0192	-	-
	R2 (%)	-	26.8	-	-	26.8
48	Est. (%)	40.15	-0.95	-0.45	-
	Prob.	<.0001	<.0001	0.02	-
	R2 (%)	-	55.4	12.4	-	67.8
52	Est. (%)	40.75	-0.95	-0.65	-
	Prob.	<.0001	0.0009	0.0142	-
	R2 (%)	-	39.4	18.5	-	57.9
56	Est. (%)	41.4	-1	-0.9	-
	Prob.	<.0001	0.0012	0.0028	-
	R2 (%)	-	34	27.6	-	61.6
60	Est. (%)	42.8	-0.9	-1	-
	Prob.	<.0001	0.0041	0.0018	-
	R2 (%)	-	26.47	32.68	-	59.15
72	Est. (%)	49.1	-1.5	-1	-
	Prob.	<.0001	<.0001	0.0024	-
	R2 (%)	-	49.02	21.79	-	70.81
78	Est. (%)	52.25	-2.05	-1.55	-
	Prob.	<.0001	<.0001	0.0001	-
	R2 (%)	-	50.71	28.99	-	79.7
84	Est. (%)	56.05	-2.25	-1.75	-
	Prob.	<.0001	<.0001	<.0001	-
	R2 (%)	-	49.89	30.18	-	80.07
96	Est. (%)	72.55	-5.35	-3.35	1.35
	Prob.	<.0001	<.0001	<.0001	0.0045
	R2 (%)	-	64.54	25.31	4.11	89.85
Note: The phenotypic data summarized in Figure 6 were partitioned using Model Eq. 5. u, the model mean; a, additive effect of Rc (a1) or Pb (a2); ia1a2, epistasis between the additive effects; R2, proportion of the variance explained by the component; and dash (-), the component not applicable (µ), or not significant at the probability level of 0.05.
